# Supplementary material for: Enrichment of Bioactive Lipids in Urinary Extracellular Vesicles and Evidence of Apoptosis in Kidneys of Hypertensive Diabetic Cathepsin B Knockout Mice after Streptozotocin Treatment
Source: Biomedicines. 2024 May 8;12(5):1038. doi: 10.3390/biomedicines12051038 (PMC11117475; doi:10.3390/biomedicines12051038)
Supplement: Supplementary file 1 [file biomedicines-12-01038-s001.zip]

Archive with 1 entries (1 files):
- biomedicines-2877570-supplementary.pdf
